# Supplementary material for: Aged murine bone marrow myeloid and mesenchymal cells develop unique senescence phenotypes
Source: J Clin Invest. 2026 Jan 27;136(7):e195772. doi: 10.1172/JCI195772 (PMC13038201; doi:10.1172/JCI195772)
Supplement: Supporting data values [file jci-136-195772-s166.xlsx]

## Sheet: Figure 1H
Monocytes	Mono/Mac	Macrophages	Neutrophils	Dendritic Cells	Myeloid Progenitors	CD4+ T Cells	CD8+ T Cells	B Cells
14.771	2.577	8.29	2.35	7.636	16.889	1.668	1.525	1.125
8.282	2.883	5.437	1.257	5.792	8.49	0.587	0.922	0.878
9.374	1.228	6.983	1.231	5.477	9.865	0.316	1.341	0.609
9.683	2.044	4.326	1.572	2.973	11.543	0.839	0.298	0.717
10.313	1.198	5.578	1.899	5.652	10.996	0.425	1.26	1.103
7.385	0.472	6.534	0.806	4.424	8.113	0.825	0	0
11.745	1.104	6.973	2.231	5.365	11.416	0.745	0.429	0.694
11.747	0.781	7.008	1.3	5.179	13.545	0.179	0.154	0.25
10.081	0.748	6.241	1.55	7.92	12.097	0.262	0	0.134
5.622	0	6.164	0.462	2.841	7.272	0	0	0

## Sheet: Figure 1J
	p16+										p21+
pATM	10.062	9.418	8.547	9.609	14.256	17.031	16.483	11.353	15.52	16.266	8.636	7.518	7.493	10.373	11.431	10.043	13.48	8.6	14.062	9.123

## Sheet: Figure 2B
	Veh												AP
CD14+	16.99	18.232	2.326	18.89	21.668	11.114	11.366	13.458	15.417	4.21	9.085	13.394	3.774	3.181	3.645	4.642	3.02	4.895	10.874	8.525	11.04	3.47	3.798	4.115
CD19+	5.142	2.947	2.579	1.806	1.53	2.798	2.827	2.917	3.269	3.481	4.357	4.933	2.817	2.393	2.552	1.507	2.353	1.485	3.079	2.935	2.936	2.953	3.465	3.637
CD3+	2.87	2.716	2.211	2.229	1.77	2.656	2.93	2.81	3.927	3.858	4.712	4.22	2.493	2.019	2.633	1.846	2.964	2.04	2.673	2.323	2.398	3.172	3.247	4.027

## Sheet: Figure 2C
	Veh												AP
CD14+	21.05	21.45	1.06	19.69	27.67	6.44	8.06	12.36	9.83	3.66	14.58	12.02	9.06	1.39	3.49	3.5	6.81	10.86	7.38	7.43	10.06	3.59	3.53	2.63
CD19+	0.37	0.3	0.11	0.18	0.13	0.61	0.08	0.12	0.23	0.45	0.51	0.65	0.05	0.97	0.18	0.06	0.07	0.08	0.06	0.12	0.11	0.4	0.36	0.4
CD3+	0.25	0.04	0.09	0.14	0.25	0.98	0.26	0.99	0.27	0.2	0.23	0.12	0.07	0.14	0.15	0.17	0.27	0.33	0.18	0.16	0.22	0.27	0.28	0.24

## Sheet: Figure 2F
Veh	AP
0.203	0.1946
0.1979	0.2189
0.1825	0.1887
0.226	0.1804
0.2329	0.23
0.2306	0.2072
0.1842	0.2186
0.2189	0.1944
0.2013	0.1565
0.2014	0.2139
0.2057	0.1863
0.1682	0.1976
0.1898	0.1814
0.1682	0.1564
0.2131	0.2174
0.1886	0.156
0.1847	0.2042
0.1769	0.174
0.2078	0.2076
0.1724	0.18
0.2198	0.2187
0.176	0.1737

## Sheet: Figure 2G
Veh	AP
0.1296	0.1136
0.1063	0.1163
0.1129	0.1148
0.1214	0.1041
0.1264	0.1292
0.1339	0.1184
0.111	0.143
0.1205	0.1027
0.1121	0.1062
0.1129	0.1018
0.1222	0.1211
0.126	0.1086
0.1007	0.0996
0.1226	0.1186
0.1474	0.1223
0.1127	0.1051
0.117	0.1162
0.1109	0.0993
0.171	0.1198
0.1082	0.127
0.1378	0.1441
0.1136	0.1287

## Sheet: Figure 2H
Veh	AP
0.32	2.48
0.51	0.92
1.19	0.75
0.7	0.5
0.49	0.51
1.15	0.82
0.67	0.45
1.87	3.25
5.34	1.19
3.56	1.42
0.98	0.55
1.55	1.34
0.59	0.89
0.24	3.04
0.72	1.15
0.01	0.42
0.76	0.04
0.49	1.72
0.21	0.32
0.18	0.24
0.12	0.62
0.35	0.7

## Sheet: Figure 2I
Veh	AP
5.2	8.38
9.24	8.06
8.44	5.52
13.86	5.01
9.11	9.94
18.45	14.73
7.26	21.56
9.05	9.41
20.96	5.99
5.94	13.79
8.84	5.8
13.85	7.64
6.47	6.87
11.69	9.48
5.74	13.57
14.41	7.76
13.83	9.42
10.26	3.87
8.85	5.67
8.04	5.18
12.91	14.44
7.57	12.76

## Sheet: Figure 2J
Veh	AP
0.1371	0.1931
0.14	0.1658
0.1875	0.1818
0.1802	0.1642
0.166	0.1779
0.1944	0.219
0.1791	0.1774
0.1849	0.1876
0.214	0.1872
0.218	0.2051
0.182	0.1904
	0.1857
	0.215
	0.2196
	0.2502

## Sheet: Figure 2K
Veh	AP
0.088	0.1139
0.0704	0.1079
0.1135	0.1303
0.1222	0.1029
0.1018	0.1052
0.1118	0.1666
0.0926	0.1088
0.1254	0.1395
0.1241	0.1291
0.1509	0.1447
0.1297	0.1162
	0.1358
	0.1443
	0.1778
	0.182

[truncated: 77 more sheets: Figure 2L, Figure 2M, Figure 2N, Figure 2O, Figure 3C, Figure 3D, Figure 3G, Figure 3H, Figure 4B, Figure 4C, Figure 4E, Figure 4F, Figure 4H, Figure 4I, Figure 4J, Figure 4K, Figure 4L, Figure 4M, Figure 4N, Figure 5B …]
